# Supplementary material for: Structure and Formation Mechanism of Antimicrobial Peptides Temporin B- and L-Induced Tubular Membrane Protrusion
Source: Int J Mol Sci. 2021 Oct 13;22(20):11015. doi: 10.3390/ijms222011015 (PMC8537239; doi:10.3390/ijms222011015)
Supplement: Supplementary file 1 [file ijms-22-11015-s001.zip]

Archive with 1 entries (1 files):
- ijms-1407381-supplementary.pdf
